# Supplementary material for: Serum soluble B7-H3 is a prognostic marker for patients with non-muscle-invasive bladder cancer
Source: PLoS One. 2020 Dec 11;15(12):e0243379. doi: 10.1371/journal.pone.0243379 (PMC7732087; doi:10.1371/journal.pone.0243379)
Supplement: S1 Data — (XLSX) [file pone.0243379.s001.xlsx]

## Sheet: recurrence
	Ｃｅｎｓｏｒ	recurrence period	B7-H3 negative=0 positive=1	Ｓｉｚｅ <3cm=0 >3cm=1	Ｎｕｍｂｅｒ 1=0 2-7=3 >7=6	Grade G1=0 G2=1 G3=2	Tstage Ta=0 T1=1	CIS negative=0 Postive=1	recurrence primary=0 <1yr=1 >1yr=2	BCG
	0	455	0	0	0	1	0	0	0	0
	1	1857	1	0	0	1	0	1	2	1
	0	506	0	0	3	1	1	1	0	0
	0	145	0	0	3	2	1	0	2	1
	0	567	0	0	0	1	0	0	0	0
	1	1555	0	0	0	1	0	0	2	1
	0	222	1	0	3	1	0	0	0	0
	1	1800	0	0	0	1	0	0	1	1
	1	1522	0	0	3	1	0	0	0	0
	0	152	1	3	3	2	0	0	0	0
	0	184	1	0	3	2	1	0	1	1
	0	231	0	0	0	2	0	1	1	0
	0	147	1	3	3	2	0	0	1	0
	1	1218	1	0	3	2	0	0	1	0
	0	336	1	0	0	2	0	1	0	0
	1	1599	1	0	3	1	1	1	1	1
	0	350	0	0	3	2	0	0	0	0
	1	2377	0	0	3	2	0	1	1	1
	0	385	1	0	0	1	0	0	0	0
	0	315	0	0	3	1	0	0	1	1
	1	2239	0	0	0	1	0	0	1	0
	0	156	1	0	0	1	0	0	0	0
	1	3028	0	0	0	1	0	0	1	1
	0	3112	0	0	6	1	0	0	0	0
	0	96	1	0	3	1	0	0	1	1
	0	154	1	0	3	1	0	0	1	0
	0	91	0	0	6	1	0	0	1	0
	0	135	0	0	6	2	0	1	1	0
	1	2459	1	0	0	1	1	0	1	0
	0	518	0	0	3	1	0	0	0	0
	0	1077	1	0	0	1	0	0	2	1
	0	735	0	0	3	2	0	1	0	0
	1	1762	1	0	0	2	1	0	2	1
	0	224	0	3	6	2	1	0	0	0
	1	1182	1	0	6	2	1	0	1	1
	1	2673	0	0	0	1	0	0	0	0
	0	536	0	0	0	0	0	0	0	0
	0	282	0	3	0	2	1	0	0	0
	1	2038	0	0	0	1	1	1	2	1
	0	128	1	0	6	0	0	0	0	0
	0	389	1	0	3	0	0	0	1	1
	0	259	0	0	3	2	1	1	0	0
	0	219	1	3	0	1	1	0	1	1
	0	459	0	0	0	1	1	0	1	0
	0	315	0	3	3	2	0	0	0	0
	0	434	0	0	0	1	1	0	1	1
	0	378	1	0	0	1	0	0	1	0
	0	97	1	0	0	1	0	0	1	0
	0	205	1	3	0	1	0	0	0	0
	1	2731	0	0	3	1	1	0	1	1
	0	63	1	3	6	2	0	0	0	0
	0	138	1	3	3	2	1	0	1	1
	1	2562	0	0	3	2	0	0	1	0
	1	2016	0	0	0	0	0	0	0	0
	0	238	1	0	3	2	0	1	0	0
	0	209	1	0	3	0	0	0	1	1
	0	365	0	0	3	0	0	1	1	0
	1	1065	1	0	3	1	1	1	1	0
	0	980	0	3	0	1	0	0	0	0
	0	238	1	0	3	2	1	1	0	0
	1	1969	0	0	3	2	1	0	1	1
	1	1263	1	0	6	0	0	0	0	0
	1	1613	0	0	0	2	1	0	0	0
	0	378	0	0	3	2	1	1	0	0
	1	1838	0	0	6	2	1	0	1	1
	1	1194	0	0	3	1	1	1	0	0
	0	322	0	0	3	1	1	0	0	0
	1	3088	1	0	3	1	1	0	1	1
	0	420	1	0	3	1	0	1	0	0
	0	196	1	0	3	1	0	0	1	1
	1	441	0	0	0	0	0	0	1	0
	0	343	1	0	3	2	1	1	0	0
	1	154	1	0	3	2	1	0	1	1
	0	231	1	0	3	1	0	0	0	0
	0	138	1	0	3	2	1	0	1	1
	1	1384	1	0	3	1	1	0	1	0
	0	221	0	0	3	1	0	0	0	0
	0	205	0	0	3	1	0	0	1	1
	0	257	1	0	3	1	0	0	1	0
	0	459	0	0	0	1	0	0	1	0
	0	32	1	0	3	1	0	0	0	0
	0	278	1	0	3	2	0	0	1	1
	0	1822	0	0	0	2	1	0	1	0
	0	329	1	3	0	1	0	0	0	0
	1	1239	0	0	3	1	1	0	1	1
	0	299	1	0	3	2	1	0	0	0
	0	453	0	0	3	2	1	0	1	1
	0	240	0	0	3	1	1	0	1	0
	1	399	1	0	3	1	0	0	0	0
	0	112	1	0	3	2	0	0	0	0
	0	133	1	0	3	1	0	0	1	1
	0	252	1	0	3	1	1	0	1	0
	0	133	1	3	3	1	1	0	1	0
	0	222	1	3	3	1	0	0	1	0
	1	1816	0	0	6	1	1	0	1	0
	0	411	0	0	0	0	0	0	0	0
	1	715	0	0	3	0	0	0	1	1
	0	2233	0	0	3	0	0	0	0	0
	0	414	1	3	0	1	1	0	0	0
	0	239	1	0	0	1	1	0	1	1
	1	1799	0	3	0	1	1	0	0	0
	1	1920	0	0	0	0	0	0	0	0
	0	1155	0	0	3	1	0	0	0	0
	1	2669	0	0	0	0	0	0	2	1
	1	1346	1	0	0	1	1	0	0	0
	0	414	1	0	0	2	1	0	0	0
	0	333	1	0	3	1	0	1	0	0
	0	112	1	3	6	1	1	0	0	0
	0	49	1	3	3	1	1	0	1	1
	0	98	0	0	3	1	1	0	1	0
	0	112	1	0	3	1	1	0	1	0
	0	140	1	0	3	1	0	0	1	0
	1	642	1	0	3	1	0	0	1	0
	0	140	1	3	3	1	1	0	0	0
	0	285	0	0	3	2	1	0	1	1
	0	111	1	0	3	1	0	0	1	0
	0	130	1	0	3	1	1	0	1	0
	0	480	1	0	3	1	1	0	1	0
	0	282	1	0	0	1	1	0	0	0
	1	1309	0	0	0	2	0	0	1	1
	0	189	0	3	3	2	1	0	0	0
	0	182	1	0	3	1	0	0	1	1
	0	301	1	0	0	1	0	0	1	0
	0	243	1	0	0	1	1	1	1	0
	1	60	1	0	0	1	0	1	1	0
	0	368	1	3	0	2	1	0	0	0
	1	1028	1	0	0	0	0	0	0	0
	0	128	1	0	0	1	0	0	0	0
	1	1996	0	0	0	1	0	0	1	1
	1	224	1	3	3	2	0	1	0	0
	0	154	1	0	0	1	1	1	1	1
	0	313	1	0	0	1	0	0	0	0
	1	1039	0	0	3	0	0	0	1	1
	0	203	1	0	3	1	0	0	0	0
	0	476	1	0	0	2	0	0	1	1
	1	788	1	0	0	1	0	0	1	0
	1	2832	0	0	3	0	0	0	0	0
	1	1646	0	0	0	0	0	0	0	0
	0	334	0	0	3	1	0	0	0	0
	0	658	0	0	3	0	0	0	1	1
	1	2041	0	0	3	1	0	0	2	0
	0	595	0	0	0	0	0	0	0	0
	1	2175	0	0	0	1	1	1	1	1
	0	161	1	0	3	0	0	0	0	0
	0	434	0	0	3	1	0	0	1	1
	1	367	1	0	0	0	0	0	1	0
	1	6	1	3	0	2	1	0	0	0
	0	604	0	0	0	1	1	0	0	0
	1	1006	0	3	0	1	0	0	1	1
	0	249	1	0	3	1	0	0	0	0
	1	2260	0	3	0	2	1	0	0	0
	0	415	1	0	3	1	0	0	0	0
	0	509	0	0	3	1	0	0	1	1
	1	1710	0	0	0	1	0	1	1	0
	0	236	1	0	3	1	0	0	0	0
	1	735	0	0	3	1	1	0	1	1
	0	124	1	0	3	1	0	0	0	0
	0	126	1	0	3	1	0	0	1	1
	0	284	1	0	0	1	0	0	1	0
	1	959	1	0	0	0	0	0	0	0
	0	128	1	3	6	2	1	0	0	0
	1	427	1	0	3	2	1	0	1	1
	0	473	1	0	3	0	0	1	0	0
	0	161	1	0	6	1	0	0	0	0
	0	378	0	0	3	1	1	0	1	1
	0	273	1	0	3	1	0	0	1	0
	0	210	1	0	3	1	0	0	1	0
	0	287	1	0	3	1	0	0	1	0
	1	936	0	0	3	0	0	0	0	0
	0	797	0	0	0	0	0	0	0	0
	1	1745	0	0	3	0	0	0	2	1
	1	1600	0	0	0	1	0	0	0	0
	1	871	1	0	0	0	0	0	0	0
	0	756	1	0	3	0	0	0	0	0
	0	93	0	0	3	1	1	1	2	1
	1	945	0	0	0	2	0	1	0	0
	0	168	1	0	6	0	1	0	0	0
	0	889	0	0	0	1	0	0	1	1
	0	164	0	3	3	1	1	1	1	0
	0	216	0	0	3	1	0	0	0	0
	0	749	1	0	0	1	0	0	1	1
	0	89	0	0	0	2	1	0	0	0
	0	392	1	0	0	1	0	0	1	1
	1	472	0	0	0	2	1	0	1	0
	1	159	0	0	0	2	1	0	0	0
	1	909	1	0	0	0	0	0	0	0
	1	981	0	0	0	1	0	0	0	0
	0	327	0	0	3	2	0	0	0	0
	1	972	0	0	3	1	0	0	1	1
	1	1256	1	0	3	2	0	1	0	0
	1	2110	0	0	0	1	0	0	0	0
	0	840	0	0	0	2	1	0	0	0
	1	2272	0	0	0	1	0	0	2	1
	1	1073	0	3	6	1	1	1	0	0
	1	2062	0	0	6	1	1	0	0	0
	1	3034	0	0	0	2	1	1	1	0
	0	609	1	0	0	1	0	1	0	0
	0	332	1	0	0	1	0	0	1	1
	0	175	1	0	6	1	0	0	0	0
	0	209	0	0	3	1	0	0	1	1
	0	186	1	0	3	1	0	0	1	0
	0	126	1	0	0	1	0	0	0	0
	0	117	1	0	6	1	0	0	1	1
	0	105	1	0	3	1	0	1	1	0
	0	105	1	0	0	1	0	0	0	0
	0	859	0	0	0	2	0	0	1	1
	1	1472	1	0	3	1	1	1	2	0
	0	599	1	3	3	0	0	0	0	0
	1	1522	0	0	0	1	0	1	1	1
	0	357	1	0	0	0	0	0	0	0
	1	2412	0	0	3	0	0	0	1	1
	0	303	1	0	3	0	0	0	0	0
	1	2405	0	0	3	1	0	1	1	1
	1	3413	0	0	3	1	0	0	0	0
	0	95	1	3	0	2	1	0	0	0
	1	1911	0	0	0	0	0	0	1	1
	0	154	1	3	3	2	1	0	0	0
	0	1431	1	0	0	1	1	1	1	1
	1	682	0	3	0	1	1	0	0	0
	0	133	1	0	3	2	0	0	0	0
	0	790	1	0	3	2	0	1	1	1
	0	154	1	0	0	0	0	0	0	0
	0	147	1	0	0	1	0	0	1	1
	1	2208	0	0	0	0	0	0	1	0
	0	392	0	0	3	2	0	0	0	0
	1	2672	1	0	0	2	0	0	1	1
	0	112	1	0	3	1	0	0	0	0
	0	133	1	0	3	1	0	0	1	1
	0	252	0	0	3	1	1	0	1	0
	0	133	1	0	3	1	1	0	1	0
	0	222	1	0	6	1	1	0	1	0
	1	2208	0	0	3	1	1	0	1	0
	0	927	0	0	0	1	1	1	0	0
	0	252	1	3	3	2	1	1	0	0
	1	1980	0	0	0	1	0	0	1	1
	0	231	1	0	0	2	1	0	0	0
	1	565	1	0	3	1	0	1	1	1
	0	547	1	0	0	1	1	0	0	0
	0	210	0	3	3	2	1	0	0	0
	1	305	0	0	3	2	1	1	1	1
	0	140	1	3	3	1	0	0	0	0
	1	2505	0	0	3	1	0	0	1	1
	1	1049	0	0	0	0	0	0	0	0
	0	140	1	0	3	2	1	0	0	0
	0	189	1	0	3	1	1	0	1	0
	0	125	1	0	0	1	1		1	1
	1	2136	0	0	3	1	1	0	1	0
	1	1937	0	0	0	1	0	0	0	0
	1	837	1	0	0	0	0	0	0	0
	1	2293	0	0	0	1	0	0	0	0
	1	2991	0	0	0	1	0	0	0	0
	0	154	1	0	3	2	1	0	0	0
	1	1359	1	0	0	2	1	1	1	1
	0	446	0	0	3	1	0	0	0	0
	1	2186	0	0	0	2	1	1	1	1
	1	3342	0	0	3	0	0	0	0	0
	0	245	1	0	0	1	0	0	0	0
	0	776	1	0	3	1	0	0	1	1
	1	2272	0	0	0	0	0	0	0	0
	0	562	0	0	3	1	1	1	0	0
	1	1756	0	0	0	1	1	0	1	1
	1	369	1	3	0	2	1	0	0	0
	1	23	0	0	0	1	0	0	0	0
	1	1875	1	0	0	1	0	0	0	0
	1	2164	0	3	3	0	0	0	0	0
	0	722	1	0	3	2	0	0	0	0
	1	1723	0	0	0	2	0	1	0	0
	1	702	0	0	0	2	1	0	0	0
	1	73	0	0	3	2	1	1	0	0
	0	856	0	0	3	1	1	1	0	0
	0	264	1	3	3	1	1	1	2	1
	0	350	0	0	3	1	0	0	0	0
	1	1344	0	0	0	1	0	0	1	1
	1	669	1	0	3	1	0	0	0	0
	1	211	0	3	0	2	1	0	0	0
	0	658	0	0	0	1	1	1	0	0
	1	1820	0	0	3	1	0	0	1	1
	1	1199	0	0	0	0	0	0	0	0
	1	1897	0	0	0	1	0	0	0	0
	0	671	1	0	3	0	0	0	0	0
	1	1568	1	0	3	1	1	0	0	0
	1	171	0	3	3	2	1	0	0	0
	1	30	1	0	0	1	0	0	0	0
	1	1865	0	0	0	2	1	0	0	0
	1	56	1	0	0	1	0	0	0	0
	0	663	0	0	0	1	1	0	0	0
	1	1856	0	0	0	1	1	1	1	1
	1	1863	0	0	0	1	0	0	0	0
	1	1850	0	0	0	2	1	0	0	0
	1	2234	0	0	0	1	0	0	0	0
	1	351	0	3	0	1	1	0	0	0
	0	1848	0	0	0	1	0	0	0	0
	0	506	1	0	0	2	1	0	0	0
	0	1296	0	0	3	2	1	0	0	0
	0	1305	0	0	0	0	0	0	0	0
	0	236	0	0	3	1	1	1	0	0
	1	316	1	0	0	2	0	1	1	1
	0	147	1	0	3	1	0	0	0	0
	1	1989	0	0	3	1	0	0	1	0
	0	240	1	0	3	1	0	0	0	0
	1	825	1	0	3	1	0	0	1	1
	1	2278	0	3	0	1	1	0	0	0
	0	89	1	0	3	1	1	0	0	0
	0	226	0	0	0	1	0	0	1	1
	0	166	1	0	0	2	1	0	1	0
	1	486	1	0	0	1	1	0	1	0
	1	2288	0	0	0	1	0	0	0	0
	1	380	1	0	0	1	0	0	0	0
	1	1240	1	0	3	1	0	1	0	0
	0	398	1	0	3	2	1	0	0	0
	1	741	0	0	0	1	0	0	0	0
	0	252	0	0	3	1	0	0	0	0
	1	2066	0	0	3	1	0	0	1	1
	0	82	0	0	3	2	1	0	0	0
	0	1266	0	0	3	2	1	0	1	1
	1	1897	0	0	0	0	0	0	0	0
	1	1259	0	0	0	0	0	0	0	0
	0	147	1	3	3	2	1	0	0	0
	0	496	1	0	3	2	1	0	1	1
	0	1085	0	0	0	1	0	0	0	0
	0	217	1	0	0	2	1	0	0	0
	1	1040	0	0	0	2	1	0	1	1
	0	233	1	3	0	2	1	0	0	0
	0	1090	0	0	6	0	0	0	0	0
	0	2016	0	0	0	1	0	0	2	1
	0	210	1	0	0	1	1	0	0	0
	1	997	1	0	0	1	1	1	1	1
	1	2738	0	0	0	0	0	0	0	0
	1	981	1	0	0	1	0	0	0	0
	1	177	1	3	0	2	1	0	0	0
	1	517	1	0	0	0	0	0	0	0
	1	209	0	3	0	1	1	0	0	0
	0	168	1	0	3	1	1	0	0	0
	1	439	0	0	3	1	1	0	1	1
	0	139	1	0	0	2	1	0	0	0
	1	113	1	0	0	2	1	0	1	1
	0	134	1	0	0	1	0	0	0	0
	0	1061	0	0	0	1	0	0	0	0
	1	77	1	3	0	2	1	0	0	0
	0	896	0	0	0	1	0	0	0	0
	1	2328	0	0	0	1	0	0	2	1
	1	741	0	0	0	1	1	1	0	0
	1	1930	1	3	0	1	0	0	0	0
	1	330	0	3	3	2	1	0	0	0
	1	922	0	3	6	1	1	1	0	0
	1	2809	0	0	0	2	0	0	0	0
	1	2073	1	0	3	1	0	0	0	0
	0	236	0	0	3	1	1	1	0	0
	1	2158	0	0	3	2	0	1	1	1
	1	1056	1	0	3	1	0	0	0	0
	1	1046	0	0	0	2	1	0	0	0
	1	385	0	0	3	2	0	1	0	0
	0	79	1	0	3	2	1	0	0	1
	0	840	0	0	3	2	0	1	0	0
	1	1996	0	0	0	2	0	0	2	1
	0	678	0	0	0	1	1	0	0	0
	1	1879	0	0	0	1	0	0	0	0
	0	735	0	0	0	2	0	1	0	0
	1	496	1	3	0	2	1	0	0	1
	1	380	1	0	3	1	0	0	0	0
	1	2023	0	0	0	0	0	0	0	0
	0	393	0	0	0	2	1	0	0	0
	0	665	0	0	0	1	1	1	1	1
	1	374	1	0	3	1	1	0	1	0
	0	161	1	0	3	0	0	0	0	0
	0	434	0	0	3	1	0	0	1	1
	1	2524	0	0	0	0	0	0	1	0
	0	245	1	0	0	1	0	0	0	0
	1	1952	1	0	0	1	0	0	1	1
	0	303	1	0	0	1	0	0	0	0
	0	201	1	0	0	1	0	1	1	1
	0	247	1	0	3	1	0	0	1	0
	0	427	0	0	6	1	0	0	1	0
	0	327	0	0	3	1	0	0	1	0
	0	679	0	0	3	1	0	0	1	0
	1	456	1	0	3	1	0	0	1	0
	0	218	1	0	0	1	1	0	0	0
	1	1289	1	0	3	2	1	0	0	0
	0	240	1	3	3	1	1	0	0	0
	1	588	1	0	6	1	1	0	1	1
	0	238	1	3	0	1	1	0	0	0
	0	854	1	0	6	1	0	0	1	1
	1	1652	0	0	3	1	1	0	1	0
	0	330	1	0	0	0	0	0	0	0
	1	2329	0	0	6	0	0	1	1	1
	0	656	0	0	3	2	1	1	0	0
	1	1940	0	0	0	2	1	0	0	1
	0	267	1	0	6	1	0	0	0	0
	1	2133	0	0	3	1	0	1	1	1
	1	1304	1	0	0	2	1	0	0	0
	0	644	0	0	0	1	0	0	0	0
	0	504	0	0	0	1	0	1	2	1
	1	1616	0	0	0	1	0	1	1	0
	0	189	1	3	0	2	1	0	0	0
	0	182	1	0	0	1	0	0	1	1
	0	301	0	0	0	1	0	0	1	0
	0	243	1	0	0	1	0	0	1	0
	1	784	1	0	0	1	0	1	1	0
	1	2537	0	0	0	1	0	0	0	0
	0	112	1	0	6	1	1	0	0	0
	0	147	1	0	6	1	1	0	1	1
	0	112	1	0	3	1	0	0	1	0
	0	299	0	0	3	1	0	0	1	0
	0	261	1	0	0	1	0	0	1	0
	1	1257	1	0	0	1	0	1	1	0
	1	1896	0	0	3	1	0	0	0	0
	1	2302	0	0	3	2	0	0	0	0
	0	2128	0	0	3	0	0	0	0	0
	1	267	1	0	3	1	0	1	0	0
	1	2555	0	0	3	2	1	1	0	0
	1	1191	0	0	0	1	1	0	0	0
	0	1478	0	3	0	2	1	0	0	0
	0	1731	0	0	3	2	1	1	0	0
	1	758	1	0	6	1	0	0	0	0
	1	2553	0	0	0	2	1	0	0	0
	0	994	1	0	0	0	0	0	0	0
	1	1977	0	0	3	2	0	1	0	0
	1	2566	0	0	0	1	0	0	0	0
	0	147	1	0	3	0	0	0	0	0
	1	2086	0	0	0	1	0	1	2	1
	1	482	1	0	0	0	0	0	0	0
	0	954	0	0	3	0	0	0	0	0
	1	175	1	0	0	1	1	0	0	0
	1	2420	0	0	0	1	1	1	0	0
	0	420	0	0	0	0	0	0	0	0
	1	2520	0	0	0	0	0	0	1	1
	1	2183	0	0	0	0	0	0	0	0
	1	1878	0	0	0	1	0	0	0	0
	0	868	0	0	0	2	1	1	0	0
	0	744	1	0	0	1	1	1	2	1
	1	1212	0	0	0	1	1	1	0	0
	1	1710	0	0	0	1	0	0	0	0
	0	30	1	0	0	2	1	0	0	0
	0	218	1	0	0	2	1	0	0	0
	0	308	0	0	0	1	1	1	1	1
	0	660	0	0	3	1	0	1	1	0
	0	299	1	0	3	1	0	0	1	0
	0	1671	0	0	3	1	0	0	0	0
	1	422	1	0	0	0	0	0	0	0
	0	1220	1	0	3	1	0	0	0	0
	1	2120	1	0	0	1	0	0	0	0
	0	114	1	0	3	1	0	0	0	0
	0	1386	0	0	0	1	0	0	1	1
	1	2267	0	0	3	1	0	0	0	0
	0	1187	0	0	3	1	0	0	0	0
	1	1020	0	0	0	0	0	0	0	0
	1	1825	0	0	3	1	0	0	0	0
	1	2358	0	0	0	2	1	0	0	0
	0	280	1	0	0	1	0	0	0	0
	1	2086	0	0	3	0	0	0	1	1
	0	477	0	0	6	1	0	0	0	0
	1	1976	1	0	3	1	0	0	2	1
	0	624	0	0	3	1	0	0	0	0
	1	1940	0	0	3	1	0	0	2	1
	1	2380	0	0	0	2	0	1	0	0
	0	203	1	0	3	2	1	0	0	0
	0	1552	0	0	0	2	1	1	1	1
	1	2923	0	0	0	0	0	0	0	0
	1	612	1	0	0	1	0	0	0	0
	0	868	0	0	0	1	0	0	0	0
	1	337	1	0	0	1	0	0	2	1
	0	1638	0	0	0	1	0	0	0	0
	1	2151	0	0	0	1	0	0	0	0
	1	2118	0	0	3	2	0	0	0	0
	1	587	1	0	3	1	1	0	0	0
	0	254	1	0	3	1	0	0	0	0
	1	690	1	0	3	1	0	0	1	1
	0	495	0	0	0	2	1	0	0	0
	0	800	0	0	0	0	0	0	2	1
	0	727	1	0	3	2	0	1	2	0
	0	1248	0	0	3	2	1	0	0	0
	0	1095	1	0	3	2	1	1	2	1
	0	91	0	0	0	1	0	0	0	0
	0	133	0	0	0	1	0	0	1	1
	1	2324	0	0	0	0	0	0	1	0
	0	63	1	0	0	1	1	0	0	0
	1	1810	1	0	0	1	0	0	1	1
	0	329	1	0	3	2	0	0	0	0
	1	1938	0	0	0	1	1	1	1	1
	0	105	1	0	0	0	0	0	0	0
	1	2147	0	0	0	1	0	1	1	1
	1	1394	1	0	0	2	0	0	0	0
	1	952	1	0	0	2	1	0	0	0
	1	2618	0	3	0	1	0	0	0	0
	0	145	0	0	6	1	1	0	0	0
	0	147	1	0	6	2	1	0	1	1
	1	760	0	0	6	1	1	1	0	0
	1	1938	0	0	0	1	0	0	0	0
	0	1360	0	0	0	1	0	0	0	0
	1	926	0	0	0	1	0	0	1	1
	1	545	1	0	3	1	0	1	0	0
	0	1519	0	0	6	1	1	0	0	0
	1	636	1	0	0	0	0	0	2	1
	1	2226	0	0	3	0	0	0	0	0
	1	1365	0	0	0	2	0	1	0	0
	0	226	1	0	3	2	1	0	0	0
	0	147	1	0	3	1	0	1	1	1
	0	217	1	0	0	2	1	0	1	0
	1	1741	1	0	0	2	1	0	1	0
	0	786	0	0	0	0	0	0	0	0
	1	1685	0	0	0	0	0	0	1	1
	0	966	0	0	0	1	1	0	0	0
	0	1729	0	0	6	2	1	0	0	0
	1	1006	0	0	0	2	1	0	0	0
	0	288	1	0	3	1	1	0	0	0
	1	1602	0	0	3	1	0	0	1	1
	1	193	1	0	0	2	0	0	0	0
	1	1943	0	0	6	1	0	0	0	0
	0	203	1	0	3	1	0	0	0	0
	0	476	0	0	3	2	0	0	1	1
	1	2259	0	0	0	1	0	0	1	0
	1	1212	0	0	0	1	0	1	0	0
	0	320	0	0	6	0	0	0	0	0
	1	1002	0	0	6	1	0	0	1	1
	1	882	0	0	0	1	0	0	0	0
	0	964	0	3	0	2	0	0	0	0
	0	518	0	0	3	1	0	1	2	1
	0	1175	0	0	0	1	0	0	1	0
	0	707	0	0	0	1	0	0	0	0
	1	805	1	0	0	0	0	0	0	0
	1	917	0	0	0	0	0	0	0	0
	1	454	0	0	0	0	0	0	0	0
	0	114	1	0	0	1	0	0	0	0
	1	1907	0	0	3	1	0	0	1	1
	1	1804	0	0	0	1	0	0	0	0
	0	638	0	0	6	2	1	0	0	0
	0	127	1	3	0	1	0	0	0	0
	0	160	0	3	3	1	0	0	1	1
	0	100	1	0	3	1	0	0	1	0
	0	301	1	0	0	1	0	0	1	0
	1	1335	0	0	0	1	0	0	0	0
	0	512	0	0	0	1	0	0	0	0
	0	419	0	0	0	2	1	0	0	0
	0	344	0	0	0	1	0	0	2	1
	1	475	1	0	6	1	1	0	0	0
	0	114	0	0	3	1	0	0	0	0
	0	136	0	0	0	1	1	0	0	0
	0	152	1	0	3	1	1	0	1	1
	1	793	1	0	3	1	1	0	1	0
	0	182	0	0	0	1	0	0	0	0
	0	728	1	0	3	0	0	0	0	0
	0	397	1	0	3	1	0	0	0	0
	0	175	1	0	0	0	0	0	1	1
	0	224	1	0	0	1	0	0	0	0
	0	1961	0	0	0	2	1	0	0	0
	0	168	1	0	0	1	0	0	0	0
	0	112	1	0	3	1	0	0	1	1
	1	372	0	0	3	1	0	0	1	0
	0	707	1	0	0	1	0	0	0	0
	0	201	0	0	3	1	1	0	0	0
	0	96	1	0	0	1	0	0	0	0
	0	504	0	0	0	1	0	0	0	0
	0	1424	0	0	3	1	0	0	0	0
	0	175	1	0	6	2	0	0	0	0
	0	1943	1	0	0	2	1	0	0	0

## Sheet: progression
Ｃｅｎｓｏｒ	progression period	Ｓｉｚｅ <3cm=0 >3cm=1	number single=0 multiple=3	Grade G1 or G2=0 G3=1	Tstage Ta=0 T1=1	CIS negative=0 Postive=1	recurrence primary=0 recurrence=2	B7-H3 negative=0 positive=1
1	455	0	0	0	0	0	0	0
1	567	0	0	0	0	0	0	0
1	2673	0	0	0	0	0	0	0
1	536	0	0	0	0	0	0	0
1	2016	0	0	0	0	0	0	0
1	1920	0	0	0	0	0	0	0
1	1646	0	0	0	0	0	0	0
1	595	0	0	0	0	0	0	0
1	797	0	0	0	0	0	0	0
1	1600	0	0	0	0	0	0	0
1	981	0	0	0	0	0	0	0
1	2110	0	0	0	0	0	0	0
1	1049	0	0	0	0	0	0	0
1	1937	0	0	0	0	0	0	0
1	2293	0	0	0	0	0	0	0
1	2991	0	0	0	0	0	0	0
1	2272	0	0	0	0	0	0	0
1	23	0	0	0	0	0	0	0
1	1199	0	0	0	0	0	0	0
1	1897	0	0	0	0	0	0	0
1	1863	0	0	0	0	0	0	0
1	2234	0	0	0	0	0	0	0
1	1848	0	0	0	0	0	0	0
1	1305	0	0	0	0	0	0	0
1	2288	0	0	0	0	0	0	0
1	741	0	0	0	0	0	0	0
1	1897	0	0	0	0	0	0	0
1	1259	0	0	0	0	0	0	0
1	1085	0	0	0	0	0	0	0
1	2738	0	0	0	0	0	0	0
1	1061	0	0	0	0	0	0	0
1	896	0	0	0	0	0	0	0
1	1879	0	0	0	0	0	0	0
1	2023	0	0	0	0	0	0	0
1	644	0	0	0	0	0	0	0
1	2537	0	0	0	0	0	0	0
1	2566	0	0	0	0	0	0	0
1	420	0	0	0	0	0	0	0
1	2183	0	0	0	0	0	0	0
1	1878	0	0	0	0	0	0	0
1	1710	0	0	0	0	0	0	0
1	1020	0	0	0	0	0	0	0
1	2923	0	0	0	0	0	0	0
1	868	0	0	0	0	0	0	0
1	1638	0	0	0	0	0	0	0
1	2151	0	0	0	0	0	0	0
1	91	0	0	0	0	0	0	0
1	1938	0	0	0	0	0	0	0
1	1360	0	0	0	0	0	0	0
1	786	0	0	0	0	0	0	0
1	882	0	0	0	0	0	0	0
1	707	0	0	0	0	0	0	0
1	917	0	0	0	0	0	0	0
1	454	0	0	0	0	0	0	0
1	1804	0	0	0	0	0	0	0
1	1335	0	0	0	0	0	0	0
1	512	0	0	0	0	0	0	0
1	182	0	0	0	0	0	0	0
1	504	0	0	0	0	0	0	0
1	1555	0	0	0	0	0	2	0
1	1800	0	0	0	0	0	2	0
1	1522	0	3	0	0	0	0	0
1	315	0	3	0	0	0	2	0
1	2239	0	0	0	0	0	2	0
1	3028	0	0	0	0	0	2	0
1	1470	0	3	0	0	0	0	0
1	91	0	3	0	0	0	2	0
1	518	0	3	0	0	0	0	0
1	459	0	0	0	4	0	2	0
1	434	0	0	0	4	0	2	0
1	980	3	0	0	0	0	0	0
1	441	0	0	0	0	0	2	0
1	221	0	3	0	0	0	0	0
1	205	0	3	0	0	0	2	0
1	459	0	0	0	0	0	2	0
1	411	0	0	0	0	0	2	0
1	715	0	3	0	0	0	2	0
1	2233	0	3	0	0	0	0	0
1	1155	0	3	0	0	0	0	0
1	2669	0	0	0	0	0	2	0
1	1996	0	0	0	0	0	2	0
1	1039	0	3	0	0	0	2	0
1	2832	0	3	0	0	0	0	0
1	334	0	3	0	0	0	0	0
1	658	0	3	0	0	0	2	0
1	2041	0	3	0	0	0	2	0
1	434	0	3	0	0	0	2	0
1	604	0	0	0	4	0	0	0
1	1006	3	0	0	0	0	2	0
1	509	0	3	0	0	0	2	0
1	936	0	3	0	0	0	0	0
1	1745	0	3	0	0	0	2	0
1	889	0	0	0	0	0	2	0
1	216	0	3	0	0	0	0	0
1	972	0	3	0	0	0	2	0
1	2272	0	0	0	0	0	2	0
1	209	0	3	0	0	0	2	0
1	2412	0	3	0	0	0	2	0
1	3413	0	3	0	0	0	0	0
1	1911	0	0	0	0	0	2	0
1	2208	0	0	0	0	0	2	0
1	1980	0	0	0	0	0	2	0
1	2505	0	3	0	0	0	2	0
1	446	0	3	0	0	0	0	0
1	3342	0	3	0	0	0	0	0
1	1756	0	0	0	4	0	2	0
1	2164	3	3	0	0	0	0	0
1	350	0	3	0	0	0	0	0
1	1344	0	0	0	0	0	2	0
1	1820	0	3	0	0	0	2	0
1	663	0	0	0	4	0	0	0
1	1989	0	3	0	0	0	2	0
1	226	0	0	0	0	0	2	0
1	252	0	3	0	0	0	0	0
1	2066	0	3	0	0	0	2	0
1	1090	0	6	0	0	0	0	0
1	2016	0	0	0	0	0	2	0
1	2328	0	0	0	0	0	2	0
1	2809	0	0	5	0	0	0	0
0	678	0	0	0	4	0	0	0
1	434	0	3	0	0	0	2	0
1	2524	0	0	0	0	0	2	0
1	327	0	3	0	0	0	2	0
1	679	0	3	0	0	0	2	0
1	301	0	0	0	0	0	2	0
1	299	0	3	0	0	0	2	0
1	1896	0	3	0	0	0	0	0
1	2128	0	3	0	0	0	0	0
1	1191	0	0	0	4	0	0	0
1	954	0	3	0	0	0	0	0
1	2520	0	0	0	0	0	2	0
1	1671	0	3	0	0	0	0	0
1	1386	0	0	0	0	0	2	0
1	2267	0	3	0	0	0	0	0
1	1187	0	3	0	0	0	0	0
1	1825	0	3	0	0	0	0	0
1	2086	0	3	0	0	0	2	0
1	477	0	3	0	0	0	0	0
1	624	0	3	0	0	0	0	0
1	1940	0	3	0	0	0	2	0
1	800	0	0	0	0	0	2	0
1	133	0	0	0	0	0	2	0
1	2324	0	0	0	0	0	2	0
1	2618	3	0	0	0	0	0	0
1	926	0	0	0	0	0	2	0
1	2226	0	3	0	0	0	0	0
1	1685	0	0	0	0	0	2	0
1	966	0	0	0	4	0	0	0
1	1602	0	3	0	0	0	2	0
1	1943	0	3	0	0	0	0	0
1	2259	0	0	0	0	0	2	0
1	1212	0	0	0	0	6	0	0
1	320	0	3	0	0	0	0	0
1	1002	0	3	0	0	0	2	0
1	1175	0	0	0	0	0	2	0
1	1907	0	3	0	0	0	2	0
1	344	0	0	0	0	0	2	0
1	114	0	3	0	0	0	0	0
1	136	0	0	0	4	0	0	0
1	372	0	3	0	0	0	2	0
1	1424	0	3	0	0	0	0	0
1	427	0	3	0	0	0	2	0
1	506	0	3	0	4	6	0	0
1	231	0	0	5	0	6	2	0
1	350	0	3	5	0	0	0	0
1	282	3	0	5	4	0	0	0
1	2038	0	0	0	4	6	2	0
1	315	3	3	5	0	0	0	0
1	2731	0	3	0	4	0	2	0
1	2562	0	3	5	0	0	2	0
1	365	0	3	0	0	6	2	0
0	1613	0	0	5	4	0	0	0
1	1194	0	3	0	4	6	0	0
1	322	0	3	0	4	0	0	0
1	1822	0	0	5	4	0	2	0
1	1239	0	3	0	4	0	2	0
0	240	0	3	0	4	0	2	0
1	1816	0	3	0	4	0	2	0
0	1799	3	0	0	4	0	0	0
1	98	0	3	0	4	0	2	0
1	1309	0	0	5	0	0	2	0
1	2175	0	0	0	4	6	2	0
0	2260	3	0	5	4	0	0	0
1	1710	0	0	0	0	6	2	0
1	735	0	3	0	4	0	2	0
1	378	0	3	0	4	0	2	0
1	945	0	0	5	0	6	0	0
1	89	0	0	5	4	0	0	0
0	472	0	0	5	4	0	2	0
0	159	0	0	5	4	0	0	0
1	327	0	3	5	0	0	0	0
1	840	0	0	5	4	0	0	0
1	2062	0	3	0	4	0	0	0
1	859	0	0	5	0	0	2	0
1	1522	0	0	0	0	6	2	0
1	2405	0	3	0	0	6	2	0
1	682	3	0	0	4	0	0	0
1	392	0	3	5	0	0	0	0
1	252	0	3	0	4	0	2	0
1	2208	0	3	0	4	0	2	0
0	927	0	0	0	4	6	0	0
0	2136	0	3	0	4	0	2	0
1	562	0	3	0	4	6	0	0
1	1723	0	0	5	0	6	0	0
0	702	0	0	5	4	0	0	0
1	856	0	3	0	4	6	0	0
0	211	3	0	5	4	0	0	0
1	658	0	0	0	4	6	0	0
0	1865	0	0	5	4	0	0	0
1	1856	0	0	0	4	6	2	0
0	1850	0	0	5	4	0	0	0
0	351	3	0	0	4	0	0	0
1	1296	0	3	5	4	0	0	0
1	236	0	3	0	4	6	0	0
0	2278	3	0	0	4	0	0	0
1	82	0	3	5	4	0	0	0
1	1040	0	0	5	4	0	2	0
0	209	3	0	0	4	0	0	0
1	439	0	3	0	4	0	2	0
1	741	0	0	0	4	6	0	0
1	236	0	3	0	4	6	0	0
1	1046	0	0	5	4	0	0	0
1	1996	0	0	5	0	0	2	0
1	735	0	0	5	0	6	0	0
1	393	0	0	5	4	0	0	0
1	665	0	0	0	4	6	2	0
0	1652	0	3	0	4	0	2	0
0	1940	0	0	5	4	0	0	0
1	2133	0	3	0	0	6	2	0
1	504	0	0	0	0	6	2	0
1	1616	0	0	0	0	6	2	0
1	2302	0	3	5	0	0	0	0
1	1478	3	0	5	4	0	0	0
1	2553	0	0	5	4	0	0	0
1	2086	0	0	0	0	6	2	0
1	2420	0	0	0	4	6	0	0
1	1212	0	0	0	4	6	0	0
1	308	0	0	0	4	6	2	0
1	660	0	3	0	0	6	2	0
1	2358	0	0	5	4	0	0	0
1	2380	0	0	5	0	6	0	0
1	2118	0	3	5	0	0	0	0
1	495	0	0	5	4	0	0	0
1	1248	0	3	5	4	0	0	0
1	1938	0	0	0	4	6	2	0
1	2147	0	0	0	0	6	2	0
1	145	0	3	0	4	0	0	0
1	760	0	3	0	4	6	0	0
1	1519	0	3	0	4	0	0	0
1	1365	0	0	5	0	6	0	0
1	1729	0	3	5	4	0	0	0
1	1006	0	0	5	4	0	0	0
1	476	0	3	5	0	0	2	0
1	964	3	0	5	0	0	0	0
1	518	0	3	0	0	6	2	0
1	638	0	3	5	4	0	0	0
1	160	3	3	0	0	0	2	0
1	419	0	0	5	4	0	0	0
1	1961	0	0	5	4	0	0	0
1	201	0	3	0	4	0	0	0
1	2329	0	3	0	0	6	2	0
1	145	0	3	5	4	0	2	0
1	2377	0	3	5	0	6	2	0
1	135	0	3	5	0	6	2	0
1	735	0	3	5	0	6	0	0
1	224	3	3	5	4	0	0	0
1	259	0	3	5	4	6	0	0
0	1969	0	3	5	4	0	2	0
1	378	0	3	5	4	6	0	0
1	1838	0	3	5	4	0	2	0
1	453	0	3	5	4	0	2	0
1	285	0	3	5	4	0	2	0
1	189	3	3	5	4	0	0	0
1	93	0	3	0	4	6	2	0
1	164	3	3	0	4	6	2	0
1	1073	3	3	0	4	6	0	0
1	3034	0	0	5	4	6	2	0
0	210	3	3	5	4	0	0	0
1	305	0	3	5	4	6	2	0
0	2186	0	0	5	4	6	2	0
1	73	0	3	5	4	6	0	0
0	171	3	3	5	4	0	0	0
0	1266	0	3	5	4	0	2	0
0	330	3	3	5	4	0	0	0
1	922	3	3	0	4	6	0	0
1	2158	0	3	5	0	6	2	0
1	385	0	3	5	0	6	0	0
1	840	0	3	5	0	6	0	0
1	656	0	3	5	4	6	0	0
1	2555	0	3	5	4	6	0	0
1	1731	0	3	5	4	6	0	0
1	1977	0	3	5	0	6	0	0
1	868	0	0	5	4	6	0	0
1	1552	0	0	5	4	6	2	0
1	385	0	0	0	0	0	0	1
1	156	0	0	0	0	0	0	1
1	1028	0	0	0	0	0	0	1
1	128	0	0	0	0	0	0	1
1	313	0	0	0	0	0	0	1
1	959	0	0	0	0	0	0	1
1	871	0	0	0	0	0	0	1
1	909	0	0	0	0	0	0	1
1	126	0	0	0	0	0	0	1
1	105	0	0	0	0	0	0	1
1	357	0	0	0	0	0	0	1
1	154	0	0	0	0	0	0	1
1	837	0	0	0	0	0	0	1
1	245	0	0	0	0	0	0	1
1	1875	0	0	0	0	0	0	1
1	30	0	0	0	0	0	0	1
1	56	0	0	0	0	0	0	1
1	380	0	0	0	0	0	0	1
1	981	0	0	0	0	0	0	1
1	517	0	0	0	0	0	0	1
1	134	0	0	0	0	0	0	1
1	245	0	0	0	0	0	0	1
1	303	0	0	0	0	0	0	1
1	330	0	0	0	0	0	0	1
1	994	0	0	0	0	0	0	1
1	482	0	0	0	0	0	0	1
1	422	0	0	0	0	0	0	1
1	2120	0	0	0	0	0	0	1
1	280	0	0	0	0	0	0	1
1	612	0	0	0	0	0	0	1
1	105	0	0	0	0	0	0	1
1	805	0	0	0	0	0	0	1
1	114	0	0	0	0	0	0	1
1	224	0	0	0	0	0	0	1
1	168	0	0	0	0	0	0	1
1	707	0	0	0	0	0	0	1
1	96	0	0	0	0	0	0	1
1	222	0	3	0	0	0	0	1
1	96	0	3	0	0	0	2	1
1	154	0	3	0	0	0	2	1
1	2459	0	0	0	4	0	2	1
1	1077	0	0	0	0	0	2	1
1	128	0	3	0	0	0	0	1
1	389	0	3	0	0	0	2	1
1	378	0	0	0	0	0	2	1
1	97	0	0	0	0	0	2	1
1	205	3	0	0	0	0	0	1
1	209	0	3	0	0	0	2	1
1	1263	0	3	0	0	0	0	1
1	196	0	3	0	0	0	2	1
1	231	0	3	0	0	0	0	1
1	257	0	3	0	0	0	2	1
1	32	0	3	0	0	0	0	1
1	329	3	0	0	0	0	0	1
1	399	0	3	0	0	0	0	1
1	133	0	3	0	0	0	2	1
1	222	3	3	0	0	0	0	1
0	239	0	0	0	4	0	2	1
1	1346	0	0	0	4	0	0	1
1	140	0	3	0	0	0	2	1
1	642	0	3	0	0	0	2	1
1	111	0	3	0	0	0	2	1
1	282	0	0	0	4	0	0	1
1	182	0	3	0	0	0	2	1
1	301	0	0	0	0	0	2	1
1	203	0	3	0	0	0	0	1
1	788	0	0	0	0	0	2	1
1	161	0	3	0	0	0	0	1
1	367	0	0	0	0	0	2	1
1	249	0	3	0	0	0	0	1
1	415	0	3	0	0	0	0	1
1	236	0	3	0	0	0	0	1
1	124	0	3	0	0	0	0	1
1	126	0	3	0	0	0	2	1
1	284	0	0	0	0	0	2	1
1	161	0	3	0	0	0	0	1
1	273	0	3	0	0	0	2	1
1	210	0	3	0	0	0	2	1
1	287	0	3	0	0	0	2	1
1	756	0	3	0	0	0	0	1
1	749	0	0	0	0	0	2	1
1	392	0	0	0	0	0	2	1
1	609	0	0	0	0	6	0	1
1	332	0	0	0	0	0	2	1
1	175	0	3	0	0	0	0	1
1	186	0	3	0	0	0	2	1
1	599	3	3	0	0	0	0	1
1	303	0	3	0	0	0	0	1
1	147	0	0	0	0	0	2	1
1	112	0	3	0	0	0	0	1
1	133	0	3	0	0	0	2	1
0	547	0	0	0	4	0	0	1
1	140	3	3	0	0	0	0	1
1	125	0	0	0	4	0	2	1
1	776	0	3	0	0	0	2	1
1	669	0	3	0	0	0	0	1
1	671	0	3	0	0	0	0	1
1	147	0	3	0	0	0	0	1
1	240	0	3	0	0	0	0	1
1	825	0	3	0	0	0	2	1
0	486	0	0	0	4	0	2	1
1	210	0	0	0	4	0	0	1
1	1930	3	0	0	0	0	0	1
1	2073	0	3	0	0	0	0	1
1	1056	0	3	0	0	0	0	1
1	380	0	3	0	0	0	0	1
1	161	0	3	0	0	0	0	1
1	1952	0	0	0	0	0	2	1
1	247	0	3	0	0	0	2	1
1	456	0	3	0	0	0	2	1
1	218	0	0	0	4	0	0	1
1	267	0	3	0	0	0	0	1
1	182	0	0	0	0	0	2	1
1	243	0	0	0	0	0	2	1
1	112	0	3	0	0	0	2	1
1	261	0	0	0	0	0	2	1
1	758	0	3	0	0	0	0	1
1	147	0	3	0	0	0	0	1
1	175	0	0	0	4	0	0	1
1	299	0	3	0	0	0	2	1
1	1220	0	3	0	0	0	0	1
1	114	0	3	0	0	0	0	1
1	1976	0	3	0	0	0	2	1
1	337	0	0	0	0	0	2	1
1	254	0	3	0	0	0	0	1
1	690	0	3	0	0	0	2	1
1	63	0	0	0	4	0	0	1
1	1810	0	0	0	0	0	2	1
1	1394	0	0	5	0	0	0	1
1	636	0	0	0	0	0	2	1
1	193	0	0	5	0	0	0	1
1	203	0	3	0	0	0	0	1
1	127	3	0	0	0	0	0	1
1	100	0	3	0	0	0	2	1
1	301	0	0	0	0	0	2	1
1	728	0	3	0	0	0	0	1
1	397	0	3	0	0	0	0	1
1	175	0	0	0	0	0	2	1
1	112	0	3	0	0	0	2	1
1	117	0	3	0	0	0	2	1
1	854	0	3	0	0	0	2	1
1	1857	0	0	0	0	6	2	1
1	152	3	3	5	0	0	0	1
1	147	3	3	5	0	0	2	1
1	1218	0	3	5	0	0	2	1
1	336	0	0	5	0	6	0	1
0	1762	0	0	5	4	0	2	1
1	219	3	0	0	4	0	2	1
1	63	3	3	5	0	0	0	1
1	3088	0	3	0	4	0	2	1
1	420	0	3	0	0	6	0	1
1	1384	0	3	0	4	0	2	1
1	278	0	3	5	0	0	2	1
1	299	0	3	5	4	0	0	1
1	112	0	3	5	0	0	0	1
1	252	0	3	0	4	0	2	1
0	133	3	3	0	4	0	2	1
1	414	3	0	0	4	0	0	1
0	414	0	0	5	4	0	0	1
1	333	0	3	0	0	6	0	1
1	112	3	3	0	4	0	0	1
1	49	3	3	0	4	0	2	1
1	112	0	3	0	4	0	2	1
1	140	3	3	0	4	0	0	1
1	130	0	3	0	4	0	2	1
1	480	0	3	0	4	0	2	1
1	243	0	0	0	4	6	2	1
1	60	0	0	0	0	6	2	1
0	368	3	0	5	4	0	0	1
1	154	0	0	0	4	6	2	1
1	476	0	0	5	0	0	2	1
1	6	3	0	5	4	0	0	1
1	473	0	3	0	0	6	0	1
1	168	0	3	0	4	0	0	1
1	105	0	3	0	0	6	2	1
1	95	3	0	5	4	0	0	1
0	1431	0	0	0	4	6	2	1
1	133	0	3	5	0	0	0	1
1	2672	0	0	5	0	0	2	1
0	133	0	3	0	4	0	2	1
1	222	0	3	0	4	0	2	1
1	231	0	0	5	4	0	0	1
1	565	0	3	0	0	6	2	1
0	140	0	3	5	4	0	0	1
1	189	0	3	0	4	0	2	1
1	154	0	3	5	4	0	0	1
0	369	3	0	5	4	0	0	1
1	722	0	3	5	0	0	0	1
1	1568	0	3	0	4	0	0	1
0	506	0	0	5	4	0	0	1
1	316	0	0	5	0	6	2	1
0	89	0	3	0	4	0	0	1
1	166	0	0	5	4	0	2	1
1	1240	0	3	0	0	6	0	1
1	398	0	3	5	4	0	0	1
1	217	0	0	5	4	0	0	1
0	233	3	0	5	4	0	0	1
1	997	0	0	0	4	6	2	1
0	177	3	0	5	4	0	0	1
1	168	0	3	0	4	0	0	1
1	139	0	0	5	4	0	0	1
0	113	0	0	5	4	0	2	1
0	77	3	0	5	4	0	0	1
1	79	0	3	5	4	0	0	1
0	496	3	0	5	4	0	0	1
1	374	0	3	0	4	0	2	1
1	201	0	0	0	0	6	2	1
0	1289	0	3	5	4	0	0	1
1	240	3	3	0	4	0	0	1
0	588	0	3	0	4	0	2	1
1	238	3	0	0	4	0	0	1
1	1304	0	0	5	4	0	0	1
1	189	3	0	5	4	0	0	1
1	784	0	0	0	0	6	2	1
1	112	0	3	0	4	0	0	1
1	147	0	3	0	4	0	2	1
1	1257	0	0	0	0	6	2	1
1	267	0	3	0	0	6	0	1
1	744	0	0	0	4	6	2	1
1	30	0	0	5	4	0	0	1
1	218	0	0	5	4	0	0	1
1	203	0	3	5	4	0	0	1
1	587	0	3	0	4	0	0	1
1	329	0	3	5	0	0	0	1
1	952	0	0	5	4	0	0	1
1	545	0	3	0	0	6	0	1
1	226	0	3	5	4	0	0	1
1	147	0	3	0	0	6	2	1
1	217	0	0	5	4	0	0	1
1	1741	0	0	5	4	0	2	1
1	288	0	3	0	4	0	0	1
1	475	0	3	0	4	0	0	1
1	152	0	3	0	4	0	2	1
1	793	0	3	0	4	0	2	1
1	175	0	3	5	0	0	0	1
1	1943	0	0	5	4	0	0	1
1	184	0	3	5	4	0	2	1
1	1599	0	3	0	4	6	2	1
0	1182	0	3	5	4	0	2	1
1	138	3	3	5	4	0	2	1
1	238	0	3	5	0	6	0	1
1	1065	0	3	0	4	6	2	1
1	238	0	3	5	4	6	0	1
1	343	0	3	5	4	6	0	1
1	154	0	3	5	4	0	2	1
1	138	0	3	5	4	0	2	1
1	224	3	3	5	0	6	0	1
0	128	3	3	5	4	0	0	1
1	427	0	3	5	4	0	2	1
1	1256	0	3	5	0	6	0	1
1	1472	0	3	0	4	6	2	1
1	154	3	3	5	4	0	0	1
1	790	0	3	5	0	6	2	1
1	252	3	3	5	4	6	0	1
1	1359	0	0	5	4	6	2	1
1	264	3	3	0	4	6	2	1
1	147	3	3	5	4	0	0	1
0	496	0	3	5	4	0	2	1
1	727	0	3	5	0	6	2	1
1	1095	0	3	5	4	6	2	1
1	147	0	3	5	4	0	2	1
